# Supplementary material for: Purifying Selection Influences the Comparison of Heterozygosities between Populations
Source: Biology (Basel). 2024 Oct 10;13(10):810. doi: 10.3390/biology13100810 (PMC11505596; doi:10.3390/biology13100810)
Supplement: Supplementary file 1 [file biology-13-00810-s001.zip]

Archive with 1 entries (1 files):
- biology-3155231-supplementary.pdf
